# Supplementary material for: At-Home High-Intensity Interval Training for Individuals with Paraplegia Following Spinal Cord Injury: A Case Series
Source: J Phys Med Rehabil. Author manuscript; Available in PMC 2026 Mar 10. (PMC12970954; doi:10.33696/rehabilitation.7.056)
Supplement: JPMR-25-056-Supplementary_Files [file NIHMS2149763-supplement-JPMR-25-056-Supplementary_Files.zip]

Archive with 2 entries (2 files):
- Supplementary_Table 1.docx
- STROBE-checklist-v4-combined.docx
